# Supplementary material for: Interfering With Contextual Fear Memories by Post-reactivation Administration of Propranolol in Mice: A Series of Null Findings
Source: Front Behav Neurosci. 2022 Jun 27;16:893572. doi: 10.3389/fnbeh.2022.893572 (PMC9272000; doi:10.3389/fnbeh.2022.893572)
Supplement: Supplementary file 2 [file Data_Sheet_2.xlsx]

## Sheet: All Exp Freezing Data
System	Experiment_number	Animal_number	Shock_intensity	Number_of_shocks	Drug	Drug_2	Reac_freezing_min1	Reac_freezing_min2	Reac_freezing_min3	Test_freezing_min1	Test_freezing_min2	Test_freezing_min3	Reac_freezing_average	Test_freezing_average	Acq_preshock_freezing_average	Acq_preshock_duration	Reac_min_Acqpreshock
1	1A	1	0.7	1	1	1	60.8333	73.5	64.8333	83.6667	84	81.8333	66.3889	83.1667	18.1111	3	48.2778
1	1A	2	0.7	1	0	0	43.6667	57.1667	70.6667	42.3333	14.3333	27.1667	57.1667	27.9444	2.44444	3	54.7222
1	1A	3	0.7	1	1	1	0	6.16667	13.1667	13.6667	9	13	6.44444	11.8889	0.611111	3	5.83333
1	1A	4	0.7	1	0	0	32.6667	75	42.8333	41.8333	90.1667	69	50.1667	67	2.27778	3	47.8889
1	1A	5	0.7	1	1	1	52	51	70	65.8333	47.3333	71.3333	57.6667	61.5	1.38889	3	56.2778
1	1A	6	0.7	1	1	1	22.1667	38.5	62.6667	43.6667	30.3333	56.8333	41.1111	43.6111	5.27778	3	35.8333
1	1A	7	0.7	1	0	0	36.3333	37.8333	39.8333	74.6667	49.6667	45	38	56.4444	1.5	3	36.5
1	1A	8	0.7	1	1	1	26.3333	73.5	47.8333	35.8333	59.1667	49.8333	49.2222	48.2778	1.5	3	47.7222
1	1A	9	0.7	1	0	0	54.3333	41.6667	41.1667	26.3333	38.6667	28.8333	45.7222	31.2778	3.27778	3	42.4444
1	1A	10	0.7	1	1	1	23	61.6667	44.6667	38.5	65.3333	77.8333	43.1111	60.5556	2.72222	3	40.3889
1	1A	11	0.7	1	1	1	33	45.5	29.6667	33.8333	42	36.1667	36.0556	37.3333	1.38889	3	34.6667
1	1A	12	0.7	1	0	0	15.6667	31.5	27	69.5	63.8333	67.6667	24.7222	67	1.27778	3	23.4444
1	1A	13	0.7	1	1	1	34	25.6667	11.8333	44	53.3333	74.8333	23.8333	57.3889	1.27778	3	22.5556
1	1A	14	0.7	1	0	0	30.1667	41.5	36.8333	16.5	41.3333	52.1667	36.1667	36.6667	1.94444	3	34.2222
1	1A	15	0.7	1	1	1	37.5	85	55.3333	42.3333	42.5	79.8333	59.2778	54.8889	6.94444	3	52.3333
1	1A	16	0.7	1	1	1	25	23	27.1667	38.3333	59.1667	55.5	25.0556	51	3.27778	3	21.7778
1	1A	17	0.7	1	0	0	46.6667	54.1667	40.5	86	91	87	47.1111	88	0.666667	3	46.4444
1	1A	18	0.7	1	1	1	36.5	55.6667	16.8333	48.8333	66.5	24	36.3333	46.4444	1	3	35.3333
1	1A	19	0.7	1	0	0	46.1667	63.5	35.3333	49.8333	84.1667	51.3333	48.3333	61.7778	2.55556	3	45.7778
1	1A	20	0.7	1	1	1	37.1667	78.8333	53.3333	39.1667	75	77.1667	56.4444	63.7778	1.5	3	54.9444
1	1B	1	0.7	1	0	0	32	48.8333	31	23.8333	39.8333	38.6667	37.2778	34.1111	8.44444	3	28.8333
1	1B	2	0.7	1	1	1	70.8333	82.3333	72.8333	37.6667	71.8333	83.6667	75.3333	64.3889	7.55556	3	67.7778
1	1B	3	0.7	1	0	0	47.6667	55.1667	71.8333	44.6667	76.8333	80.1667	58.2222	67.2222	2.22222	3	56
1	1B	4	0.7	1	1	1	53.3333	59.3333	60.3333	24.3333	58.8333	51.8333	57.6667	45	2.33333	3	55.3333
1	1B	5	0.7	1	0	0	74	95.8333	48.3333	52.8333	53.5	62.5	72.7222	56.2778	6.94444	3	65.7778
1	1B	6	0.7	1	1	1	55.1667	84.3333	35.1667	53.8333	93.5	73	58.2222	73.4444	2.11111	3	56.1111
1	1B	7	0.7	1	0	0	35.1667	57.8333	24.8333	56.6667	54.5	76.5	39.2778	62.5556	4.27778	3	35
1	1B	8	0.7	1	1	1	45.6667	54	50	64.8333	62.8333	56.5	49.8889	61.3889	1.94444	3	47.9444
1	1B	9	0.7	1	0	0	46.5	57	34.6667	34.8333	77.1667	32.8333	46.0556	48.2778	7.66667	3	38.3889
1	1B	10	0.7	1	1	1	31	38.1667	47.3333	30.3333	51.5	22.6667	38.8333	34.8333	6	3	32.8333
1	1B	11	0.7	1	0	0	64.3333	85.6667	54.8333	61.3333	66.3333	33.3333	68.2778	53.6667	10.3889	3	57.8889
1	1B	12	0.7	1	1	1	60.6667	70.8333	46.6667	33.3333	48.1667	29	59.3889	36.8333	8.5	3	50.8889
1	1B	13	0.7	1	0	0	14.8333	30.1667	63.8333	62	38.8333	43.1667	36.2778	48	1.33333	3	34.9444
1	1B	14	0.7	1	1	1	44.6667	55.1667	50.6667	36	41.8333	48.3333	50.1667	42.0556	3.44444	3	46.7222
1	1B	16	0.7	1	1	1	38.1667	70.5	44.3333	58.1667	70.1667	64	51	64.1111	5	3	46
1	1B	17	0.7	1	0	0	54.6667	76	73.8333	17.5	16.5	6.5	68.1667	13.5	0	3	68.1667
1	1B	18	0.7	1	1	1	27.6667	55.5	51.1667	76.3333	71.8333	64.1667	44.7778	70.7778	6.05556	3	38.7222
1	1B	19	0.7	1	1	1	39.8333	36.5	32.3333	20	78.8333	40.5	36.2222	46.4444	5.11111	3	31.1111
1	2A	1	1	1	1	1	50.6667	45	41.3333	14.6667	21.6667	9.83333	45.6667	15.3889	2.72222	3	42.9444
1	2A	2	1	1	0	0	55	49.3333	60	63.5	69.8333	21.3333	54.7778	51.5556	4.27778	3	50.5
1	2A	3	1	1	1	1	42.6667	61.5	29.3333	54.8333	36.5	57.3333	44.5	49.5556	0.944444	3	43.5556
1	2A	4	1	1	0	0	25.3333	17.8333	35.6667	19.6667	39.3333	27.8333	26.2778	28.9444	0	3	26.2778
1	2A	5	1	1	1	1	53	85.3333	39.1667	40.1667	26.3333	48.6667	59.1667	38.3889	1	3	58.1667
1	2A	6	1	1	0	0	45.8333	34.1667	51	40	55.6667	61.1667	43.6667	52.2778	0	3	43.6667
1	2A	7	1	1	1	1	6.83333	15.6667	9.16667	17.1667	22.5	26	10.5556	21.8889	1.22222	3	9.33333
1	2A	8	1	1	0	0	39.1667	67.8333	56	30.1667	28.6667	38.5	54.3333	32.4444	0.611111	3	53.7222
1	2A	9	1	1	1	1	61.3333	40.5	36.5	15.3333	24.6667	9.5	46.1111	16.5	1.33333	3	44.7778
1	2A	10	1	1	0	0	32.6667	43.1667	54	60.6667	65	54.8333	43.2778	60.1667	0	3	43.2778
1	2A	11	1	1	1	1	44.8333	46.8333	50.3333	30.5	37.3333	26.6667	47.3333	31.5	2.5	3	44.8333
1	2A	12	1	1	0	0	36.6667	73	18.6667	55.3333	34.5	27.3333	42.7778	39.0556	0.611111	3	42.1667
1	2A	13	1	1	1	1	47.5	61.8333	42.3333	54.3333	73.8333	37.6667	50.5556	55.2778	7.5	3	43.0556
1	2A	14	1	1	0	0	89	84.1667	62.6667	90.1667	76	71.1667	78.6111	79.1111	4.27778	3	74.3333
1	2A	15	1	1	1	1	30.3333	56.1667	17	39.1667	21.5	56	34.5	38.8889	2.72222	3	31.7778
1	2A	16	1	1	0	0	34.5	53.8333	34.8333	17.3333	60.5	23.8333	41.0556	33.8889	2.22222	3	38.8333
1	2B	1	1	1	1	1	43.1667	45	62.8333	36.6667	52.8333	45.3333	50.3333	44.9444	0	3	50.3333
1	2B	2	1	1	0	0	57.6667	25.1667	34	14.8333	32.3333	36.1667	38.9444	27.7778	0.888889	3	38.0556
1	2B	3	1	1	1	1	66.8333	72.1667	8.5	24.5	13.1667	11.6667	49.1667	16.4444	2	3	47.1667
1	2B	4	1	1	0	0	18.6667	29.5	27.8333	5.33333	17.8333	25.5	25.3333	16.2222	0.611111	3	24.7222
1	2B	5	1	1	1	1	71.8333	98.8333	69.1667	60.3333	88	69.6667	79.9444	72.6667	2.5	3	77.4444
1	2B	6	1	1	0	0	35.8333	45.6667	53.6667	40.3333	70.6667	67.8333	45.0556	59.6111	2.38889	3	42.6667
1	2B	7	1	1	1	1	64.1667	56.6667	47.6667	29.5	42.8333	37.5	56.1667	36.6111	1.72222	3	54.4444
1	2B	8	1	1	0	0	28.1667	63.1667	64.8333	38.1667	28.5	42.6667	52.0556	36.4444	7.61111	3	44.4444
1	2B	9	1	1	1	1	33.8333	40.1667	65.1667	85.6667	73.3333	55.6667	46.3889	71.5556	3.61111	3	42.7778
1	2B	10	1	1	0	0	43.3333	66.3333	29.3333	46.8333	48	47.5	46.3333	47.4444	1.27778	3	45.0556
1	2B	11	1	1	1	1	50.5	42.1667	53.6667	27	59.6667	30.5	48.7778	39.0556	1.94444	3	46.8333
1	2B	12	1	1	0	0	18.3333	16.1667	41	54.8333	29.6667	27.1667	25.1667	37.2222	1.83333	3	23.3333
1	2B	13	1	1	1	1	21.6667	27.3333	16.8333	4	14	22.5	21.9444	13.5	0.611111	3	21.3333
1	2B	14	1	1	0	0	64.5	36.3333	37.8333	52.3333	48.8333	27.3333	46.2222	42.8333	2.27778	3	43.9444
1	2B	15	1	1	1	1	33.6667	67.1667	21.5	16.8333	13.6667	35.6667	40.7778	22.0556	3.88889	3	36.8889
1	2B	16	1	1	0	0	35.1667	27.8333	19.6667	15.8333	43.8333	44.6667	27.5556	34.7778	4.77778	3	22.7778
1	2B	17	1	1	1	1	57.8333	23.8333	38.1667	14.1667	17.8333	20.3333	39.9444	17.4444	2.05556	3	37.8889
1	2B	18	1	1	0	0	45.8333	57.6667	27	33.8333	52.5	35.3333	43.5	40.5556	0.944444	3	42.5556
2	3	1	1	1	0	0	40.72	29.44	19.39	23.5	60.78	16.17	29.85	33.4833	0	3	29.85
2	3	2	1	1	1	1	45.06	12.33	15.89	46.67	61.5	4.67	24.4267	37.6133	4.53722	3	19.8894
2	3	3	1	1	3	1	31.11	9.06	15.44	12.5	26	9	18.5367	15.8333	0	3	18.5367
2	3	4	1	1	0	0	39.17	18	7.61	26.28	34.17	12.28	21.5933	24.2433	0.796111	3	20.7972
2	3	5	1	1	1	1	0	6.94	0	13.89	20.78	15.67	2.31333	16.78	0	3	2.31333
2	3	6	1	1	3	1	62.11	54.17	34.83	35.56	61.61	52.89	50.37	50.02	0.703889	3	49.6661
2	3	7	1	1	0	0	68.83	43.78	37.17	60.39	17.89	11.78	49.9267	30.02	0	3	49.9267
2	3	8	1	1	1	1	34.5	34.83	36.33	51.44	33.72	34.17	35.22	39.7767	0	3	35.22
2	3	9	1	1	3	1	18.56	41.28	21.72	31.78	23.83	9.28	27.1867	21.63	0	3	27.1867
2	3	10	1	1	0	0	26.78	12.78	9.78	36.67	32.72	19.33	16.4467	29.5733	0	3	16.4467
2	3	11	1	1	1	1	49.89	77	32.5	48	67.89	27.89	53.13	47.9267	0	3	53.13
2	3	12	1	1	3	1	25.17	19.56	4.44	17.17	42.17	8.83	16.39	22.7233	0.888889	3	15.5011
2	3	13	1	1	0	0	9.28	12.94	11	18.94	41.89	21.61	11.0733	27.48	0	3	11.0733
2	3	14	1	1	1	1	84.56	35.56	45.94	80.11	66.17	72.22	55.3533	72.8333	0.962778	3	54.3906
2	3	15	1	1	3	1	32.56	27.28	30.39	9.94	45.83	32.44	30.0767	29.4033	0	3	30.0767
2	3	16	1	1	0	0	33.06	43.44	18.06	34.61	20.06	22.72	31.52	25.7967	0	3	31.52
2	3	17	1	1	1	1	11.61	8.33	19.56	9.83	3.44	4.61	13.1667	5.96	1.62944	3	11.5372
2	3	18	1	1	3	1	27.83	27.22	27.44	91.56	42.39	39.78	27.4967	57.91	0	3	27.4967
2	3	19	1	1	0	0	15.67	29.72	17.61	22.5	38.89	27.56	21	29.65	0	3	21
2	3	20	1	1	1	1	82.44	82.89	89.78	50.67	28.72	33.5	85.0367	37.63	0	3	85.0367
2	3	21	1	1	3	1	5.67	3.33	6.33	47.78	29.56	19.72	5.11	32.3533	0.573889	3	4.53611
2	3	22	1	1	0	0	78.5	61.5	39.78	68.67	63.11	20.22	59.9267	50.6667	1.59278	3	58.3339
2	3	23	1	1	1	1	34.89	26.5	19.61	41.44	30.83	42.17	27	38.1467	0	3	27
2	3	24	1	1	3	1	20.44	29.83	4.89	8.28	9.89	3.72	18.3867	7.29667	1.29611	3	17.0906
2	3	25	1	1	0	0	10.94	7.78	3.22	14.39	34.78	25.56	7.31333	24.91	0	3	7.31333
2	3	26	1	1	1	1	50.78	59.11	17.61	31.78	2.72	4.28	42.5	12.9267	0.555556	3	41.9444
2	3	27	1	1	3	1	18.72	32.83	11.39	10.83	23	15	20.98	16.2767	0	3	20.98
2	4	1	1	1	0	0	5.61	24.06	13.61	6.5	8.22	1.67	14.4267	5.46333	0	3	14.4267
2	4	2	1	1	1	1	16.5	47.94	10.94	27.06	39.5	25.44	25.1267	30.6667	0	3	25.1267
2	4	3	1	1	0	0	10.94	10.78	17	27.44	27.22	19.83	12.9067	24.83	1	3	11.9067
2	4	4	1	1	1	1	2.06	2.72	2.56	1.67	22.17	6.17	2.44667	10.0033	0	3	2.44667
2	4	5	1	1	0	0	6.67	34	21.39	13.94	32.22	14.78	20.6867	20.3133	0	3	20.6867
2	4	6	1	1	1	1	5.33	2.39	3.89	22.61	16.11	8.56	3.87	15.76	0	3	3.87
2	4	7	1	1	0	0	7.89	0	5.11	25.89	19	16.17	4.33333	20.3533	0	3	4.33333
2	4	8	1	1	1	1	28.17	62.67	7.28	70.06	33.94	35.33	32.7067	46.4433	0.573889	3	32.1328
2	4	9	1	1	0	0	8.22	18.11	6.72	35.44	75	30.78	11.0167	47.0733	0	3	11.0167
2	4	10	1	1	1	1	42	38.44	6.67	30.06	52.44	23.89	29.0367	35.4633	0	3	29.0367
2	4	11	1	1	0	0	14.5	31.94	13.72	8.5	0	2.61	20.0533	3.70333	0	3	20.0533
2	4	12	1	1	1	1	9.39	31.06	3.44	17.33	22.89	2.22	14.63	14.1467	0	3	14.63
2	4	13	1	1	0	0	6.28	4.39	12.28	1.94	1.78	1.72	7.65	1.81333	1.27778	3	6.37222
2	4	14	1	1	1	1	0	12.78	9.39	9.72	18.89	13.56	7.39	14.0567	0.685	3	6.705
2	4	15	1	1	0	0	27.39	8.5	10.94	35.5	11.39	7.11	15.61	18	0	3	15.61
2	4	16	1	1	1	1	7.22	0	0	18.67	4.5	8	2.40667	10.39	0.870556	3	1.53611
2	4	17	1	1	0	0	1.72	2.56	6.28	14.17	26.72	4.06	3.52	14.9833	0	3	3.52
2	4	18	1	1	1	1	6.44	15.17	7	15.22	31.61	9.83	9.53667	18.8867	0	3	9.53667
2	4	19	1	1	0	0	45.11	33.67	8	32.56	23.33	18.72	28.9267	24.87	1.46278	3	27.4639
2	4	20	1	1	1	1	2.33	6.89	7.11	14.61	22.61	11.5	5.44333	16.24	1.27778	3	4.16556
2	4	21	1	1	0	0	0	3.72	5.28	10.72	41.61	2.06	3	18.13	0.962778	3	2.03722
2	4	22	1	1	1	1	55.06	60.83	29.56	47.17	36.33	5.78	48.4833	29.76	0	3	48.4833
2	4	23	1	1	0	0	20.89	9.39	21.17	16.39	25.28	10.06	17.15	17.2433	0.573889	3	16.5761
2	4	24	1	1	1	1	7.11	17.33	14.72	12.44	34.78	12.5	13.0533	19.9067	0.703889	3	12.3494
2	5	1	1	1	0	0	#NULL!	#NULL!	#NULL!	84.56	61.81	16.28	72.41	54.2167	0	2	72.41
2	5	2	1	1	1	1	#NULL!	#NULL!	#NULL!	41.22	23.17	4.69	48.33	23.0267	0	2	48.33
2	5	5	1	1	0	0	#NULL!	#NULL!	#NULL!	41.78	18.64	7.52	47.81	22.6467	6.7775	2	41.03
2	5	6	1	1	1	1	#NULL!	#NULL!	#NULL!	14.33	15.64	5.28	27.59	11.75	0	2	27.59
2	5	7	1	1	0	0	#NULL!	#NULL!	#NULL!	19.89	29.56	9.3	51.41	19.5833	0	2	51.41
2	5	8	1	1	1	1	#NULL!	#NULL!	#NULL!	68.61	51.19	18.74	69.89	46.18	0.889167	2	69
2	5	9	1	1	0	0	#NULL!	#NULL!	#NULL!	50	35.94	11.8	54.59	32.58	0	2	54.59
2	5	10	1	1	1	1	#NULL!	#NULL!	#NULL!	11.44	3.81	0.59	14.59	5.28	0	2	14.59
2	5	11	1	1	0	0	#NULL!	#NULL!	#NULL!	67.22	26.25	7.37	53.44	33.6133	0	2	53.44
2	5	12	1	1	1	1	#NULL!	#NULL!	#NULL!	24.78	16.78	1.61	24.19	14.39	0.860833	2	23.33
2	5	13	1	1	1	1	#NULL!	#NULL!	#NULL!	76.56	62.64	22.3	82.63	53.8333	0	2	82.63
2	5	14	1	1	0	0	#NULL!	#NULL!	#NULL!	26	17.94	5.74	26.52	16.56	0	2	26.52
2	5	15	1	1	0	0	#NULL!	#NULL!	#NULL!	26.67	15.81	2.43	29.67	14.97	0	2	29.67
2	5	16	1	1	1	1	#NULL!	#NULL!	#NULL!	22.44	8.17	2.63	21.15	11.08	0	2	21.15
2	5	17	1	1	0	0	#NULL!	#NULL!	#NULL!	82.83	26.11	7.94	47.81	38.96	0.860833	2	46.95
2	5	18	1	1	1	1	#NULL!	#NULL!	#NULL!	23.89	29.11	8.07	27.52	20.3567	1.44417	2	26.08
2	5	19	1	1	0	0	#NULL!	#NULL!	#NULL!	24.78	18.89	0.59	16.7	14.7533	1.55583	2	15.14
2	5	20	1	1	1	1	#NULL!	#NULL!	#NULL!	50.61	31.33	7.91	23.04	29.95	0	2	23.04
2	5	21	1	1	0	0	#NULL!	#NULL!	#NULL!	16.94	5.25	0	21.11	7.39667	1.0275	2	20.08
2	5	22	1	1	1	1	#NULL!	#NULL!	#NULL!	2.56	0	0	5.52	0.853333	0	2	5.52
2	5	23	1	1	0	0	#NULL!	#NULL!	#NULL!	4.39	2.28	0	30.74	2.22333	0	2	30.74
2	5	24	1	1	1	1	#NULL!	#NULL!	#NULL!	4.17	1.11	0.74	11.74	2.00667	0	2	11.74
2	6	7	1	1	1	1	5.22	9.22	7.28	4.72	39.56	14	7.24	19.4267	0	3	7.24
2	6	1	1	1	1	1	18.56	7.94	33.28	16.72	27.89	34.83	19.9267	26.48	#NULL!	3	#NULL!
2	6	2	1	1	0	0	14	26.17	10.5	69.17	61.94	25	16.89	52.0367	#NULL!	3	#NULL!
2	6	3	1	1	2	2	48.5	37.89	6.11	38.72	43.06	35.22	30.8333	39	0	3	30.8333
2	6	4	1	1	1	1	23.5	34.94	44.11	17.22	37.83	47.11	34.1833	34.0533	1.44444	3	32.7389
2	6	5	1	1	0	0	3.44	15.89	16.39	18.17	10.28	9.56	11.9067	12.67	0	3	11.9067
2	6	6	1	1	2	2	80.44	72.11	45.06	48.78	61.28	66.5	65.87	58.8533	0	3	65.87
2	6	8	1	1	0	0	7.89	39.39	8.83	36.56	21.33	22.11	18.7033	26.6667	0	3	18.7033
2	6	9	1	1	2	2	33.17	49.78	35.94	37.89	63.83	46.56	39.63	49.4267	0	3	39.63
2	6	10	1	1	1	1	18.56	53.61	14.06	16.17	14.61	16.67	28.7433	15.8167	0	3	28.7433
2	6	11	1	1	0	0	36.22	50.83	39.11	8.83	25	58.83	42.0533	30.8867	0	3	42.0533
2	6	12	1	1	2	2	6.83	31.72	1.94	22.56	27.44	32.56	13.4967	27.52	0	3	13.4967
2	6	13	1	1	1	1	10.5	4.33	0	9.67	11.44	4.11	4.94333	8.40667	0	3	4.94333
2	6	14	1	1	0	0	6	29.11	15.72	20.11	22.5	28.06	16.9433	23.5567	0	3	16.9433
2	6	15	1	1	2	2	5.5	7	22.61	31.11	17.67	6.67	11.7033	18.4833	0	3	11.7033
2	6	16	1	1	1	1	6.56	15	1.72	3.61	11.78	4.56	7.76	6.65	0	3	7.76
2	6	17	1	1	0	0	52.22	24.78	11.72	13.83	51.89	27.61	29.5733	31.11	0	3	29.5733
2	6	18	1	1	2	2	17.33	16.67	1.78	8.28	38.17	9.56	11.9267	18.67	0	3	11.9267
2	6	19	1	1	1	1	59.56	30.78	8	26.67	45.67	13.28	32.78	28.54	0	3	32.78
2	6	20	1	1	0	0	0	0	0	3.83	4.83	0	0	2.88667	0	3	0
2	6	21	1	1	2	2	20.67	31.33	22.5	28.06	25.5	16.17	24.8333	23.2433	0	3	24.8333
2	6	22	1	1	1	1	1.67	2.67	6.44	2.11	0	5.89	3.59333	2.66667	0	3	3.59333
2	6	23	1	1	0	0	24.44	27.78	9.61	11.83	30.83	15.44	20.61	19.3667	0.555556	3	20.0544
2	6	24	1	1	2	2	13.56	24.33	32.78	14.39	7.44	7.94	23.5567	9.92333	0	3	23.5567
2	6	25	1	1	1	1	7.56	25.72	6.61	16.89	35.83	13.17	13.2967	21.9633	0	3	13.2967
2	7	7	0	0	0	0	0	0	1.89	#NULL!	#NULL!	#NULL!	0.63	#NULL!	0.777778	3	-0.147778
2	7	8	0	0	1	1	0	0	0	#NULL!	#NULL!	#NULL!	0	#NULL!	0	3	0
2	7	15	0	0	0	0	1.67	1.72	0	#NULL!	#NULL!	#NULL!	1.13	#NULL!	0	3	1.13
2	7	16	0	0	1	1	0	7.72	4.33	#NULL!	#NULL!	#NULL!	4.01667	#NULL!	0	3	4.01667
2	7	17	0	0	1	1	0	0	0	#NULL!	#NULL!	#NULL!	0	#NULL!	0.592778	3	-0.592778
2	7	18	0	0	1	1	1.78	0	0	#NULL!	#NULL!	#NULL!	0.593333	#NULL!	0	3	0.593333
2	7	25	0	0	0	0	1.83	1.67	2.89	#NULL!	#NULL!	#NULL!	2.13	#NULL!	0	3	2.13
2	7	26	0	0	1	1	0	0	0	#NULL!	#NULL!	#NULL!	0	#NULL!	0	3	0
2	7	33	0	0	0	0	0	0	0	#NULL!	#NULL!	#NULL!	0	#NULL!	0	3	0
2	7	34	0	0	0	0	0	0	0	#NULL!	#NULL!	#NULL!	0	#NULL!	0	3	0
2	7	35	0	0	1	1	0	0	0	#NULL!	#NULL!	#NULL!	0	#NULL!	0	3	0
2	7	36	0	0	1	1	0	0	7.5	#NULL!	#NULL!	#NULL!	2.5	#NULL!	0	3	2.5
2	7	29	0.7	1	0	0	50.17	57.67	14.17	#NULL!	#NULL!	#NULL!	40.67	#NULL!	0	3	40.67
2	7	9	0.7	1	0	0	49.61	39.5	26.61	#NULL!	#NULL!	#NULL!	38.5733	#NULL!	0	3	38.5733
2	7	10	0.7	1	1	1	1.89	3.44	1.78	#NULL!	#NULL!	#NULL!	2.37	#NULL!	0	3	2.37
2	7	11	0.7	1	1	1	19.17	43.94	31.33	#NULL!	#NULL!	#NULL!	31.48	#NULL!	0	3	31.48
2	7	12	0.7	1	0	0	42.83	65.06	25.5	#NULL!	#NULL!	#NULL!	44.4633	#NULL!	0	3	44.4633
2	7	13	0.7	1	0	0	10.89	26.44	17	#NULL!	#NULL!	#NULL!	18.11	#NULL!	0	3	18.11
2	7	14	0.7	1	1	1	10.5	18.89	20.61	#NULL!	#NULL!	#NULL!	16.6667	#NULL!	0	3	16.6667
2	7	27	0.7	1	1	1	1.78	8.94	5.61	#NULL!	#NULL!	#NULL!	5.44333	#NULL!	0	3	5.44333
2	7	28	0.7	1	0	0	6.5	7.39	8.78	#NULL!	#NULL!	#NULL!	7.55667	#NULL!	0	3	7.55667
2	7	30	0.7	1	1	1	1.72	25.5	0	#NULL!	#NULL!	#NULL!	9.07333	#NULL!	2.77778	3	6.29556
2	7	31	0.7	1	1	1	15.72	16.5	12.67	#NULL!	#NULL!	#NULL!	14.9633	#NULL!	0.611111	3	14.3522
2	7	32	0.7	1	0	0	42	77.94	41.72	#NULL!	#NULL!	#NULL!	53.8867	#NULL!	2.185	3	51.7017
2	7	24	1	1	0	0	0	14.28	12.39	#NULL!	#NULL!	#NULL!	8.89	#NULL!	0	3	8.89
2	7	1	1	1	0	0	52	60.67	37.11	#NULL!	#NULL!	#NULL!	49.9267	#NULL!	0.592778	3	49.3339
2	7	2	1	1	1	1	32.06	41.33	18.11	#NULL!	#NULL!	#NULL!	30.5	#NULL!	0.907222	3	29.5928
2	7	3	1	1	1	1	36.11	26.83	31.56	#NULL!	#NULL!	#NULL!	31.5	#NULL!	0	3	31.5
2	7	4	1	1	0	0	24.89	8.67	11.61	#NULL!	#NULL!	#NULL!	15.0567	#NULL!	0.666667	3	14.39
2	7	5	1	1	0	0	14.72	13.94	29.39	#NULL!	#NULL!	#NULL!	19.35	#NULL!	0	3	19.35
2	7	6	1	1	1	1	31.56	55.06	20.56	#NULL!	#NULL!	#NULL!	35.7267	#NULL!	0.648333	3	35.0783
2	7	19	1	1	1	1	53.72	20	14.33	#NULL!	#NULL!	#NULL!	29.35	#NULL!	0	3	29.35
2	7	20	1	1	0	0	0	1.89	4.28	#NULL!	#NULL!	#NULL!	2.05667	#NULL!	0.833333	3	1.22333
2	7	21	1	1	0	0	33.94	26.17	55.39	#NULL!	#NULL!	#NULL!	38.5	#NULL!	0	3	38.5
2	7	22	1	1	1	1	67.67	84.94	35.17	#NULL!	#NULL!	#NULL!	62.5933	#NULL!	0	3	62.5933
2	7	23	1	1	1	1	41.72	44.89	43.11	#NULL!	#NULL!	#NULL!	43.24	#NULL!	0	3	43.24
2	8	1	0.5	3	0	0	47.11	46	48.06	64.17	61.94	50.39	47.0567	58.8333	0	2	47.0567
2	8	2	0.5	3	0	0	3.39	4.61	9.39	1.78	0	0	5.79667	0.593333	0	2	5.79667
2	8	3	0.5	3	0	0	85.39	93.22	60.11	72.17	80.56	63.94	79.5733	72.2233	0	2	79.5733
2	8	4	0.5	3	0	0	90.17	99.33	91.17	81.39	93.39	92.17	93.5567	88.9833	0	2	93.5567
2	8	5	0.5	3	0	0	73.5	65.44	34.67	42.56	33.17	80.17	57.87	51.9667	0	2	57.87
2	8	6	0.5	3	0	0	56.22	78.44	32.94	65.11	67.89	58.83	55.8667	63.9433	0	2	55.8667
2	8	7	0.5	3	1	1	58.78	29.28	40.56	79.72	83.67	46.56	42.8733	69.9833	0	2	42.8733
2	8	8	0.5	3	0	0	58.72	47.33	56.83	97.61	86.56	55.56	54.2933	79.91	0	2	54.2933
2	8	9	0.5	3	1	1	38.22	43	56.5	0	16.89	2.22	45.9067	6.37	0	2	45.9067
2	8	10	0.5	3	1	1	79	78.56	79.06	78.67	84.67	97.06	78.8733	86.8	0	2	78.8733
2	8	11	0.5	3	1	1	52.94	74.17	13.17	6.5	14.22	8.67	46.76	9.79667	0	2	46.76
2	8	12	0.5	3	1	1	56.39	57.33	0	25.28	33.44	21.33	37.9067	26.6833	0	2	37.9067
2	8	13	0.5	3	2	2	71.67	58.22	28.78	15	17.06	20.72	52.89	17.5933	0	2	52.89
2	8	14	0.5	3	1	1	80.94	74.78	49	88.39	95	24.39	68.24	69.26	0	2	68.24
2	8	15	0.5	3	1	1	89.61	93.5	96.72	78.17	98.39	94.5	93.2767	90.3533	0	2	93.2767
2	8	16	0.5	3	1	1	12.67	56.61	9.56	23.33	33.78	11.39	26.28	22.8333	0	2	26.28
2	8	17	0.5	3	0	0	76.83	57.28	46.67	24.28	28.33	26.78	60.26	26.4633	0	2	60.26
2	8	18	0.5	3	0	0	11.06	34.33	36.17	1.72	33.17	19.83	27.1867	18.24	0	2	27.1867
2	8	19	0.5	3	1	1	79.44	82.11	58.17	68.56	74.28	30.06	73.24	57.6333	0	2	73.24
2	8	20	0.5	3	2	2	78.67	73.28	80.5	81.67	67.56	83.89	77.4833	77.7067	0	2	77.4833
2	8	21	0.5	3	2	2	67.06	48.67	37.17	65.94	93	78.06	50.9667	79	0.860833	2	50.1058
2	8	22	0.5	3	2	2	56.28	70.39	55.17	83.17	99.83	70.33	60.6133	84.4433	0	2	60.6133
2	8	23	0.5	3	2	2	39.06	81.78	68.72	77.56	66.5	43.67	63.1867	62.5767	0	2	63.1867
2	8	24	0.5	3	2	2	88.11	99.67	91.28	78.89	98.83	65.17	93.02	80.9633	0.944167	2	92.0758
2	8	25	0.5	3	2	2	38.67	58.94	47.61	25.94	22.89	20.44	48.4067	23.09	0	2	48.4067
2	8	26	0.5	3	2	2	60.28	86.56	83.5	18.5	79.28	18.17	76.78	38.65	0	2	76.78
2	8	27	0.5	3	2	2	24.11	54.17	53.61	57.72	41.33	28	43.9633	42.35	0	2	43.9633
2	9A	1	0.3	3	0	0	1.83	7	5.61	8.11	0	1.67	4.81333	3.26	0	2	4.81333
2	9A	2	0.3	3	1	1	17.56	38.22	0	15.67	0	0	18.5933	5.22333	0	2	18.5933
2	9A	3	0.3	3	2	2	17.17	8.06	15	40.06	38.5	36.89	13.41	38.4833	1.4725	2	11.9375
2	9A	4	0.3	3	0	0	20.94	40.33	37.22	43.06	39	47.67	32.83	43.2433	0	2	32.83
2	9A	5	0.3	3	1	1	48.67	33.39	27.67	10.94	14.28	4.72	36.5767	9.98	0	2	36.5767
2	9A	6	0.3	3	2	2	67.28	12.11	36.89	60.17	42.89	10	38.76	37.6867	0	2	38.76
2	9A	7	0.3	3	0	0	36	59.33	14.11	58.78	43.61	77.83	36.48	60.0733	0	2	36.48
2	9A	8	0.3	3	1	1	34.67	35.11	12.83	33.94	18.06	11.11	27.5367	21.0367	0	2	27.5367
2	9A	9	0.3	3	2	2	4.39	18.5	6.72	36	2.89	0	9.87	12.9633	0	2	9.87
2	9A	10	0.3	3	0	0	21.72	19.5	13.44	47.5	28.72	28.11	18.22	34.7767	0	2	18.22
2	9A	11	0.3	3	1	1	44.39	28.28	11.89	16.83	9.72	0	28.1867	8.85	0.916667	2	27.27
2	9A	12	0.3	3	2	2	42.67	34	33.33	31.39	35.33	9.83	36.6667	25.5167	0	2	36.6667
2	9A	13	0.3	3	0	0	17.33	17.78	4.5	20.89	8.44	4.17	13.2033	11.1667	0	2	13.2033
2	9A	14	0.3	3	1	1	6.22	7	6.39	31.94	43.56	22.72	6.53667	32.74	0	2	6.53667
2	9A	15	0.3	3	2	2	82.17	52.67	42.67	56.67	36.5	19.39	59.17	37.52	0	2	59.17
2	9A	16	0.3	3	0	0	49.06	59.61	12.28	14.28	25.56	18.67	40.3167	19.5033	0	2	40.3167
2	9A	17	0.3	3	1	1	13	0	0	18.72	9.61	0	4.33333	9.44333	0.944167	2	3.38917
2	9A	18	0.3	3	2	2	14.56	0	3.83	6.94	4	0	6.13	3.64667	0	2	6.13
2	9A	19	0.3	3	0	0	53.06	52	18	35.44	65	12.44	41.02	37.6267	0	2	41.02
2	9A	20	0.3	3	1	1	35.06	6.5	6	5.78	1.83	0	15.8533	2.53667	0	2	15.8533
2	9A	21	0.3	3	2	2	19.22	42.28	8.72	21.11	18.78	12.67	23.4067	17.52	1.11083	2	22.2958
2	9A	22	0.3	3	0	0	1.72	8.22	13.06	1.72	5.72	10	7.66667	5.81333	0	2	7.66667
2	9A	23	0.3	3	1	1	48.17	34.28	20.06	50.94	42.56	23.06	34.17	38.8533	0	2	34.17
2	9A	24	0.3	3	2	2	2.28	12.39	33.5	19.17	25.11	13.72	16.0567	19.3333	0	2	16.0567
2	9A	25	0.3	3	0	0	17.83	3.28	1.83	5.78	8.28	0	7.64667	4.68667	0	2	7.64667
2	9A	26	0.3	3	1	1	65.5	75.67	18.83	49.78	3.83	12.5	53.3333	22.0367	0	2	53.3333
2	9A	27	0.3	3	2	2	7.89	14.67	16.06	48.44	22.44	22	12.8733	30.96	0	2	12.8733
2	9B	1	0.3	3	0	0	13.67	2.78	3.83	6.17	0	0	6.76	2.05667	0	2	6.76
2	9B	2	0.3	3	1	1	35.89	15.61	13.22	57	23.28	21.61	21.5733	33.9633	1.7225	2	19.8508
2	9B	3	0.3	3	3	1	10.78	7.83	3.44	3.67	11	3.83	7.35	6.16667	0	2	7.35
2	9B	4	0.3	3	0	0	6.22	1.72	0	0	4.28	0	2.64667	1.42667	0	2	2.64667
2	9B	5	0.3	3	1	1	0	1.72	0	1.89	2.56	0	0.573333	1.48333	0	2	0.573333
2	9B	6	0.3	3	3	1	35	22.56	20.61	13.22	14.44	16.56	26.0567	14.74	0	2	26.0567
2	9B	7	0.3	3	0	0	0	10.17	5.61	10.28	2	0	5.26	4.09333	0	2	5.26
2	9B	8	0.3	3	1	1	0	2.61	0	1.89	1.94	0	0.87	1.27667	0	2	0.87
2	9B	9	0.3	3	3	1	39.39	31	32.28	8.11	19.11	10.06	34.2233	12.4267	1.16667	2	33.0567
2	9B	10	0.3	3	0	0	31.72	11.89	4.22	4	1.67	2.06	15.9433	2.57667	0	2	15.9433
2	9B	11	0.3	3	1	1	60	31	13.89	23.72	24.61	20.28	34.9633	22.87	0	2	34.9633
2	9B	12	0.3	3	3	1	42.94	62.39	25.78	9.11	29.83	10	43.7033	16.3133	0	2	43.7033
2	9B	13	0.3	3	0	0	3.72	4.39	0	0	0	0	2.70333	0	0	2	2.70333
2	9B	14	0.3	3	1	1	39.11	76.28	23.39	27.06	28.89	15.17	46.26	23.7067	0	2	46.26
2	9B	15	0.3	3	3	1	0	2	10.61	3.5	7.61	7.56	4.20333	6.22333	0	2	4.20333
2	9B	16	0.3	3	0	0	46.06	35.94	33.11	7	9.17	1.78	38.37	5.98333	0	2	38.37
2	9B	17	0.3	3	1	1	24	3.39	7.17	2.61	15.78	1.67	11.52	6.68667	0	2	11.52
2	9B	18	0.3	3	3	1	19.22	14.83	0	0	0	13.5	11.35	4.5	0	2	11.35
2	9B	19	0.3	3	0	0	70.17	48.17	40.78	25.39	66.61	36.94	53.04	42.98	0	2	53.04
2	9B	20	0.3	3	1	1	49.33	4.06	11.89	3.17	21.39	11.44	21.76	12	0.860833	2	20.8992
2	9B	21	0.3	3	3	1	3.33	10.67	17.89	0	4.06	3.83	10.63	2.63	0	2	10.63
2	9B	22	0.3	3	0	0	18.61	39.83	15.33	9.72	25.28	12.39	24.59	15.7967	0	2	24.59
2	9B	23	0.3	3	1	1	0	9.56	6.83	0	0	1.83	5.46333	0.61	0	2	5.46333
2	9B	24	0.3	3	3	1	9.61	23.83	9.33	2.94	0	0	14.2567	0.98	0.889167	2	13.3675
2	9B	25	0.3	3	0	0	5.56	0	2.22	1.67	0	13.44	2.59333	5.03667	0	2	2.59333
2	9B	26	0.3	3	1	1	46.94	32.39	12.83	35.72	30.78	36.67	30.72	34.39	0	2	30.72
2	9B	27	0.3	3	3	1	0	0	0	0	0	0	0	0	0	2	0

## Sheet: Exp 1 and 2 c-Fos counts
Experiment_number	Shock_intensity	Drug	c-Fos counts/1.3mm2
1A	0.7	0	21.7778
1A	0.7	0	22.7
1A	0.7	0	18.3
1A	0.7	0	12.3
1A	0.7	0	15.1
1A	0.7	1	22
1A	0.7	1	17.3333
1A	0.7	1	15.6667
1A	0.7	1	12.3333
1A	0.7	1	11
2A	1	0	17
2A	1	0	24.5455
2A	1	0	8.72727
2A	1	0	19.1818
2A	1	0	14.8
2A	1	0	17.0909
2A	1	0	9.55556
2A	1	1	21.1
2A	1	1	14.4444
2A	1	1	16.7
2A	1	1	19.8182
2A	1	1	14.6667
2A	1	1	23.8
2A	1	1	18.3

## Sheet: Exp-7 GluA2 expression
Experiment_number	Shock_intensity	Shock intensity	Drug	Normalized GluA2 immunoblot intensity
7	0	0	0	321459
7	0	0	0	367804
7	0	0	0	702330
7	0	0	0	682209
7	0	0	0	143804
7	0	0	1	325296
7	0	0	1	283094
7	0	0	1	258150
7	0	0	1	740327
7	0	0	1	809038
7	0.7	1	0	308839
7	0.7	1	0	316858
7	0.7	1	0	549710
7	0.7	1	0	386108
7	0.7	1	0	461559
7	0.7	1	0	654046
7	0.7	1	1	328456
7	0.7	1	1	355239
7	0.7	1	1	390294
7	0.7	1	1	205341
7	0.7	1	1	774374
7	1	1	0	367502
7	1	1	0	340560
7	1	1	0	431397
7	1	1	0	599090
7	1	1	0	684453
7	1	1	0	349710
7	1	1	1	365571
7	1	1	1	294208
7	1	1	1	661517
7	1	1	1	537434
7	1	1	1	425486
7	1	1	1	531078

## Sheet: Labels drug variables
Drug	Drug_2
0 = saline	0 = saline
1 = propranolol	1 = propranolol any volume
2 = anisomycin	2 = anisomycin
3 = propranolol double volume
